# Supplementary material for: Protective Effect of Follicle-Stimulating Hormone on DNA Damage of Chicken Follicular Granulosa Cells by Inhibiting CHK2/p53
Source: Cells. 2022 Apr 11;11(8):1291. doi: 10.3390/cells11081291 (PMC9031212; doi:10.3390/cells11081291)
Supplement: Supplementary file 1 [file cells-11-01291-s001.zip]

Archive with 1 entries (1 files):
- cells-1623767-supplementary.pdf
